# Supplementary material for: Influences of Maternal Nutrition and Lifestyle Factors on Early Childhood Oral Health: A Systematic Review of Mechanisms and Intervention Strategies
Source: Children (Basel). 2024 Sep 10;11(9):1107. doi: 10.3390/children11091107 (PMC11430575; doi:10.3390/children11091107)
Supplement: Supplementary file 1 [file children-11-01107-s001.zip]

Archive with 1 entries (1 files):
- children-3157846-supplementary.pdf
